# Supplementary material for: Potential risk factors associated with seropositivity for Toxoplasma gondii among pregnant women and HIV infected individuals in Ethiopia: A systematic review and meta-analysis
Source: PLoS Negl Trop Dis. 2020 Dec 15;14(12):e0008944. doi: 10.1371/journal.pntd.0008944 (PMC7771857; doi:10.1371/journal.pntd.0008944)
Supplement: S1 Data — (XLS) [file pntd.0008944.s002.xls]

## Sheet: PW
Author	Pub.Year	Stud.Year	Studyr1	Geo.L	Region	Study Des	Sampling M	Participants	Diag. test	Setting	Samplesize1	Sample size	Events	Not Event	Event rate (ES)	SE(ES)	Var(ES)	LCI(ES)	UCI(ES)	Odds(ES)	Logodds	selogodds	Logit(ES)	SElogites	LCI(LogitES)	UCI(LogitES)	Var(logit)	W(ES)	W*ES	W*(ES^2)	W^2		Wv	Wv*ES	Wv*(ES^2)	(Wv)^2		IgG	IgGPi	SE(IgGPi)	Var(IgGPi)	LCI(IgGPi)	UCI(IgGPi)	Odds(IgGPi)	logit(IgGpi)	SElogitIgGpi	Var(logitIgGpi)	LCI(LogitIgGPi)	UCI(LogitIgGPi)
Biyansa, 2019	2019	2019	2016-2019	NEW	Amhar	CS	1	PW	1	1	1	401	284	117	0.708229	0.0227005	0.000515313	0.663736	0.752722	2.42735	0.8868	0.109855	0.8868	0.109855	0.671484	1.10212	0.0120681	1940.57	1374.37	973.368	3.76581e+06		15.0362	10.6491	7.54199	226.087		284	0.708229	0.0227005	0.000515313	0.663736	0.752722	2.42735	0.8868	0.109855	0.0120681	0.671484	1.10212
Teweldemedhin et al., 2019	2019	2018	2016-2019	NE	Tigray	CS	2	PW	2	1	1	360	128	232	0.355556	0.0252287	0.000636488	0.306107	0.405004	0.551724	-0.594707	0.110104	-0.594707	0.110104	-0.810511	-0.378904	0.0121228	1571.12	558.621	198.621	2.46842e+06		15.0089	5.33648	1.89742	225.266		117	0.325	0.0246855	0.000609375	0.276616	0.373384	0.481481	-0.730888	0.112527	0.0126622	-0.95144	-0.510335
Jula et al., 2018	2018	2015	2013-2015	SE	Oromia	CS	2	PW	3	2	1	401	96	305	0.239401	0.0213093	0.000454086	0.197635	0.281168	0.314754	-1.15596	0.117027	-1.15596	0.117027	-1.38534	-0.92659	0.0136954	2202.23	527.216	126.216	4.8498e+06		15.0501	3.60301	0.862565	226.504		96	0.239401	0.0213093	0.000454086	0.197635	0.281168	0.314754	-1.15596	0.117027	0.0136954	-1.38534	-0.92659
Ahmed et al., 2017	2017	2012	2010-2012	CE	Addis Ababa	CS	1	PW	2	2	2	192	169	23	0.880208	0.0234345	0.000549175	0.834277	0.92614	7.34783	1.9944	0.222251	1.9944	0.222251	1.55879	2.43002	0.0493954	1820.91	1602.78	1410.78	3.31572e+06		15.0286	13.2283	11.6436	225.857		169	0.880208	0.0234345	0.000549175	0.834277	0.92614	7.34783	1.9944	0.222251	0.0493954	1.55879	2.43002
Negero et al., 2017	2017	2016	2016-2019	SWE	SNNPR	CS	1	PW	1	2	2	210	159	51	0.757143	0.0295907	0.000875607	0.699145	0.815141	3.11765	1.13708	0.160926	1.13708	0.160926	0.821664	1.45249	0.0258972	1142.06	864.706	654.706	1.30431e+06		14.9552	11.3232	8.57329	223.658		159	0.757143	0.0295907	0.000875607	0.699145	0.815141	3.11765	1.13708	0.160926	0.0258972	0.821664	1.45249
Negussie et al., 2017	2017	2014	2013-2015	SEE	Somali	CS	3	PW	1	1	1	301	201	100	0.667774	0.0271487	0.000737049	0.614563	0.720985	2.01	0.698135	0.122373	0.698135	0.122373	0.458284	0.937986	0.0149751	1356.76	906.01	605.01	1.8408e+06		14.9862	10.0074	6.6827	224.587		201	0.667774	0.0271487	0.000737049	0.614563	0.720985	2.01	0.698135	0.122373	0.0149751	0.458284	0.937986
Yohanes et al., 2017	2017	2015	2013-2015	SE	SNNPR	CS	1	PW	2	2	2	232	184	48	0.793103	0.0265949	0.000707286	0.740978	0.845229	3.83333	1.34373	0.162074	1.34373	0.162074	1.02607	1.6614	0.0262681	1413.86	1121.33	889.333	1.99899e+06		14.9929	11.8909	9.43075	224.788		175	0.75431	0.0282634	0.00079882	0.698914	0.809707	3.07018	1.12173	0.152506	0.0232581	0.822823	1.42065
Abamecha and Awel, 2016	2016	2015	2013-2015	SWE	SNNPR	CS	1	PW	2	2	2	232	198	34	0.853448	0.0232188	0.000539113	0.807939	0.898957	5.82353	1.76191	0.18564	1.76191	0.18564	1.39805	2.12576	0.0344623	1854.9	1583.06	1351.06	3.44064e+06		15.0308	12.828	10.9481	225.926		191	0.823276	0.0250424	0.000627124	0.774193	0.872359	4.65854	1.5387	0.172122	0.0296258	1.20134	1.87606
Agmas et al., 2015	2015	2013	2013-2015	NEW	Amhara	CS	1	PW	1	4	2	263	180	83	0.684411	0.0286577	0.000821265	0.628242	0.74058	2.16867	0.774116	0.132679	0.774116	0.132679	0.514065	1.03417	0.0176037	1217.63	833.361	570.361	1.48263e+06		14.9673	10.2438	7.01097	224.021		180	0.684411	0.0286577	0.000821265	0.628242	0.74058	2.16867	0.774116	0.132679	0.0176037	0.514065	1.03417
Gelaye et al., 2015	2015	2010	2010-2012	CE	Addis Ababa	CS	3	PW	1	2	2	288	246	42	0.854167	0.0207971	0.000432521	0.813404	0.894929	5.85714	1.76766	0.166957	1.76766	0.166957	1.44043	2.0949	0.0278746	2312.03	1974.86	1686.86	5.34547e+06		15.0549	12.8594	10.9841	226.651		246	0.854167	0.0207971	0.000432521	0.813404	0.894929	5.85714	1.76766	0.166957	0.0278746	1.44043	2.0949
Awoke et al., 2015	2015	2013	2013-2015	NEW	Amhara	CS	2	PW	1	2	1	384	71	313	0.184896	0.0198109	0.000392472	0.146066	0.223725	0.226837	-1.48352	0.131451	-1.48352	0.131451	-1.74117	-1.22588	0.0172794	2547.95	471.105	87.1054	6.49205e+06		15.064	2.78528	0.514986	226.925		71	0.184896	0.0198109	0.000392472	0.146066	0.223725	0.226837	-1.48352	0.131451	0.0172794	-1.74117	-1.22588
Endris et al., 2014	2014	2011	2010-2012	NEW	Amhara	CS	3	PW	1	2	1	385	341	44	0.885714	0.0162148	0.000262921	0.853933	0.917495	7.75	2.04769	0.160187	2.04769	0.160187	1.73373	2.36166	0.0256598	3803.43	3368.75	2983.75	1.44661e+07		15.0935	13.3685	11.8407	227.813		341	0.885714	0.0162148	0.000262921	0.853933	0.917495	7.75	2.04769	0.160187	0.0256598	1.73373	2.36166
Hailu et al., 2014	2014	2012	2010-2012	Selected areas of Ethiopia	Selected areas of Ethiopia	CS	2	PW	2	4	2	293	256	37	0.87372	0.0194053	0.000376564	0.835686	0.911754	6.91892	1.93426	0.175879	1.93426	0.175879	1.58954	2.27898	0.0309333	2655.59	2320.24	2027.24	7.05216e+06		15.0676	13.1649	11.5024	227.034		247	0.843003	0.0212533	0.000451702	0.801347	0.88466	5.36957	1.68075	0.160586	0.0257877	1.366	1.99549
Gebremedihn et al., 2013	2013	2011	2010-2012	CE	Selected areas of Ethiopia	CS	2	PW	2	1	2	213	184	29	0.86385	0.0234984	0.000552175	0.817793	0.909907	6.34483	1.84764	0.199794	1.84764	0.199794	1.45604	2.23924	0.0399175	1811.02	1564.45	1351.45	3.27979e+06		15.0279	12.9818	11.2143	225.837		176	0.826291	0.025959	0.000673869	0.775411	0.877171	4.75676	1.55957	0.180856	0.0327088	1.20509	1.91404
Zemene et al., 2012	2012	2011	2010-2012	SWE	Oromia	CS	1	PW	2	3	2	201	168	33	0.835821	0.0261287	0.000682708	0.784609	0.887033	5.09091	1.62746	0.190409	1.62746	0.190409	1.25426	2.00066	0.0362554	1464.75	1224.27	1023.27	2.14551e+06		14.9985	12.536	10.4779	224.954		163	0.810945	0.027618	0.000762751	0.756814	0.865076	4.28947	1.45616	0.180141	0.0324508	1.10309	1.80924
																												29114.8	20295.1	15939.1	6.32482e+07		225.363	156.806	121.126	3385.91
																											k	15
				NW.Ethiopia	1	Amhara	1																				df	14
				N.Ethiopia	2	Tigray	2																				Q	1791.95					RandomES	0.695795
				S.Ethiopia	3	Oromia	3																				I^2	99.2187					Sees(random)	0.066613
				C.Ethiopia	4	Addis Ababa	4																				T^2	0.0659908					LCI	0.565234
				SW.Ethiopia	5	SNNPR	5																				Fixed es	0.697072					UCI	0.826357
				SE.Ethiopia	6	Selected areas of Ethiopia	7																				SEes(fixed)	0.00586061
				Selected sites of Ethiopia	7	Somali	6																				LCIes	0.685586
																											UCIes	0.708559
[truncated: 12 more columns]

## Sheet: HIV
Author	Pub.Year	Stud.Year	Geo.L	Region	Study Des	Sampling M	Participants	Diag. test	Setting	Sample size	Events	Not Event	Event rate (ES)	SE(ES)	Var(ES)	LCI(ES)	UCI(ES)	Odds(ES)	Logit(ES)	SElogitPi	LCI(LogitES)	UCI(LogitES)	Var(logit)	W(ES)	W*ES	W*(ES^2)	W^2		Wv	Wv*ES	Wv*(ES^2)	(Wv)^2		IgG	IgGPi	SE(IgGPi)	Var(IgGPi)	LCI(IgGPi)	LCI(IgGPi)	Odds(IgGPi)	logit(IgGpi)	SElogitIgGpi	Var(logitIgGpi)	LCI(LogitIgGPi)	UCI(LogitIgGPi)	IgM	IgMPi	SE(IgMPi)	Var(IgMPi)
Zeleke and Melsew, 2017	2017	2015	5	5	CS	1	HIV	2	2	270	255	15	0.944444	0.0139402	0.00019433	0.917122	0.971767	17	2.83321	0.265684	2.30291	3.35395	0.0705882	5145.88	4860	4590	2.64801e+07		99.4794	93.9528	88.7332	9896.15		255	0.944444	0.0139402	0.00019433	0.917122	0.971767	17	2.83321	0.265684	0.0705882	2.31247	3.35395	6	0.0222222	0.00897082	8.04755e-05
Fewiza, 2016	2016	2016	4	4	CS	3	HIV	2	2	174	99	75	0.568966	0.0375426	0.00140945	0.495382	0.642549	1.32	0.277632	0.153083	-0.0279215	0.577674	0.0234343	709.498	403.68	229.68	503388		88.7512	50.4964	28.7307	7876.78		99	0.568966	0.0375426	0.00140945	0.495382	0.642549	1.32	0.277632	0.153083	0.0234343	-0.0224105	0.577674	3	0.0172414	0.00986813	9.738e-05
Tegegne et al., 2016	2016	2015	5	3	CS	3	HIV	1	4	135	109	26	0.807407	0.033939	0.00115186	0.740887	0.873928	4.19231	1.43325	0.218256	0.997612	1.86103	0.0476359	868.163	700.962	565.962	753708		90.8277	73.3349	59.2112	8249.67		109	0.807407	0.033939	0.00115186	0.740887	0.873928	4.19231	1.43325	0.218256	0.0476359	1.00547	1.86103
Yesuf and Melese, 2015	2015	2014	5	3	CS	1	HIV		2	120	72	48	0.6	0.0447214	0.002	0.512346	0.687654	1.5	0.405465	0.186339	0.0335325	0.77069	0.0347222	500	300	180	250000		84.3312	50.5987	30.3592	7111.76		72	0.6	0.0447214	0.002	0.512346	0.687654	1.5	0.405465	0.186339	0.0347222	0.0402407	0.77069
Hailu et al., 2014	2014	2012	7	7	CS	2	HIV	2	4	190	178	12	0.936842	0.017647	0.000311416	0.902254	0.97143	14.8333	2.69688	0.298247	2.10158	3.28144	0.0889513	3211.14	3008.33	2818.33	1.03114e+07		98.334	92.1235	86.3051	9669.58		172	0.905263	0.0212457	0.000451378	0.863622	0.946905	9.55556	2.25712	0.247729	0.0613695	1.77157	2.74267	6	0.0315789	0.0126869	0.000160956
Yohanes et al., 2014	2014	2013	3	5	CS	2	HIV	2	2	170	150	20	0.882353	0.0247108	0.000610625	0.83392	0.930786	7.5	2.0149	0.238048	1.53976	2.48148	0.0566667	1637.67	1445	1275	2.68195e+06		95.5235	84.2854	74.3695	9124.74		150	0.882353	0.0247108	0.000610625	0.83392	0.930786	7.5	2.0149	0.238048	0.0566667	1.54833	2.48148
Walle et al., 2013	2013	2011	1	1	CS	3	HIV	2	2	103	90	13	0.873786	0.0327218	0.00107072	0.809652	0.937921	6.92308	1.93486	0.296706	1.34264	2.5164	0.0880342	933.955	816.077	713.077	872271		91.502	79.9532	69.862	8372.62		90	0.873786	0.0327218	0.00107072	0.809652	0.937921	6.92308	1.93486	0.296706	0.0880342	1.35332	2.5164	11	0.106796	0.0304323	0.000926123
Muluye et al., 2013	2013	2012	2	1	CS	1	HIV	1	2	170	130	40	0.764706	0.0325333	0.00105842	0.700941	0.828471	3.25	1.17865	0.18081	0.817758	1.53304	0.0326923	944.808	722.5	552.5	892662		91.6051	70.051	53.5684	8391.5		130	0.764706	0.0325333	0.00105842	0.700941	0.828471	3.25	1.17865	0.18081	0.0326923	0.824267	1.53304
Aleme et al., 2013	2013	2011	4	4	CS	2	HIV	2	2	150	141	9	0.94	0.0193907	0.000376	0.901994	0.978006	15.6667	2.75154	0.343807	2.0653	3.4254	0.118203	2659.57	2500	2350	7.07334e+06		97.7135	91.8507	86.3396	9547.92		141	0.94	0.0193907	0.000376	0.901994	0.978006	15.6667	2.75154	0.343807	0.118203	2.07767	3.4254
Shimelis et al., 2009	2009	2007	4	4	CS	1	HIV	2	2	165	154	11	0.933333	0.0194192	0.000377104	0.895272	0.971395	14	2.63906	0.312094	2.01612	3.25076	0.0974026	2651.79	2475	2310	7.03197e+06		97.7029	91.1894	85.1101	9545.86		154	0.933333	0.0194192	0.000377104	0.895272	0.971395	14	2.63906	0.312094	0.0974026	2.02735	3.25076
																								19262.5	17231.6	15584.6	5.68508e+07		935.771	777.836	662.589	87786.6
																									k	10
																									df	9
																									Q	169.795			RandomES	0.831225
																									I^2	94.6995			Sees(random)	0.03269
																									T^2	0.009858			LCI	0.767153
																									Fixed es	0.894566			UCI	0.895298
																									SEes(fixed)	0.00720517
																									LCIes	0.880444
																									UCIes	0.908688
[truncated: 8 more columns]

## Sheet: Risk factors for PW
Participants of the studies are: Pregnant women
	Blood received			Blood not received
Author	Cases	ExposedND	TotalE	CasesNE	Nex-ND	TotalNE	OR	logOR	SElogOR	Var(logOR)
Biyansa, 2019	24	4	28	260	113	373	2.60769	0.958466	0.55169	0.304362
Teweldemedhin et al., 2019	17	40	57	111	192	303	0.735135	-0.307701	0.313115	0.0980409
Negero et al., 2017	8	1	9	151	50	201	2.64901	0.974185	1.07314	1.15162
Yohanes et al., 2017	12	4	16	172	44	216	0.767442	-0.264693	0.60156	0.361875
Gelaye et al., 2015	9	2	11	237	40	277	0.759494	-0.275103	0.800207	0.640331
Awoke et al., 2015	4	5	9	67	308	375	3.67761	1.30226	0.684231	0.468172
	Raw milk			Not raw milk
Author	Cases	ExposedND	TotalE	CasesNE	Nex-ND	TotalNE	OR	logOR	SElogOR	Var(logOR)
Biyansa et al., 2019	137	64	201	147	53	200	0.77179	-0.259043	0.220443	0.0485949
Teweldemedhin et al., 2019	30	52	82	98	180	278	1.05965	0.057943	0.261388	0.0683237
Jula et al., 2018	37	334	371	9	21	30	0.258483	-1.35293	0.434455	0.188751
Negero et al., 2017	38	14	52	121	37	158	0.829988	-0.186344	0.364741	0.133036			0.796935
	Raw meat			Not raw meat
Author	Cases	ExposedND	TotalE	CasesNE	Nex-ND	TotalNE	OR	logOR	SElogOR	Var(logOR)
Biyansa et al., 2019	68	25	93	216	92	308	1.15852	0.147142	0.264962	0.0702051
Teweldemedhin et al., 2019	42	63	105	86	169	255	1.31008	0.270086	0.239223	0.0572276
Jula et al., 2018	58	198	256	38	106	144	0.817119	-0.201971	0.240918	0.0580416
Ahmed et al., 2017	89	4	93	80	19	99	5.28437	1.66475	0.571286	0.326368
Negero et al., 2017	42	34	76	117	17	134	0.179487	-1.71765	0.347263	0.120592
Negussie et al., 2017	14	35	49	91	161	252	0.707692	-0.345746	0.342345	0.1172
Yohanes et al., 2017	133	20	153	51	28	79	3.65098	1.295	0.335918	0.112841
Abamecha and Awel, 2016	93	8	101	105	26	131	2.87857	1.05729	0.428647	0.183738
Gelaye et al., 2015	26	2	28	220	37	257	2.18636	0.78224	0.755006	0.570034
Awoke et al., 2015	41	137	178	30	176	206	1.75572	0.562878	0.265903	0.0707047
Endris et al., 2014	9	2	11	332	42	374	0.569277	-0.563388	0.798707	0.637933
Zemene et al., 2012	87	18	105	81	15	96	0.895062	-0.110863	0.382181	0.146062
	Raw Vegetable			Not raw vegetable
Author	Cases	ExposedND	TotalE	CasesNE	Nex-ND	TotalNE	OR	logOR	SElogOR	Var(logOR)
Biyansa et al., 2019	112	37	149	172	80	252	1.40792	0.342113	0.232958	0.0542696
Teweldemedhin et al., 2019	102	130	232	26	102	128	3.07811	1.12431	0.25644	0.0657617
Jula et al., 2018	88	285	373	8	20	28	0.77193	-0.258862	0.435744	0.189872
Ahmed et al., 2017	149	14	163	20	9	29	4.78929	1.56638	0.489133	0.239251
Negero et al., 2017	4	5	9	155	46	201	0.237419	-1.43793	0.691513	0.478191
Negussie et al., 2017	40	80	120	65	116	181	0.892308	-0.113944	0.248003	0.0615053
Yohanes et al., 2017	147	29	176	37	19	56	2.60298	0.956658	0.34777	0.120944
Gelaye et al., 2015	160	26	186	86	16	102	1.1449	0.135319	0.344731	0.118839
Awoke et al., 2015	41	189	230	30	124	154	0.896649	-0.109091	0.266607	0.0710791
Contact with (garden) soil (N,P)	Yes			No
Author	Cases	ExposedND	TotalE	CasesNE	Nex-ND	TotalNE	OR	logOR	SElogOR	Var(logOR)
Negero et al., 2017	16	9	25	143	42	185	0.522145	-0.649811	0.452121	0.204414
Abamecha and Awel, 2016	92	13	105	106	21	127	1.40203	0.337923	0.380586	0.144846
Agmas et al., 2015	54	17	71	126	66	192	1.66387	0.509144	0.316907	0.10043
Zemene et al., 2012	121	27	148	47	6	53	0.572104	-0.558434	0.482954	0.233245
Contact with cat (N,P)	Yes			No
Author	Cases	ExposedND	TotalE	CasesNE	Nex-ND	TotalNE	OR	logOR	SElogOR	Var(logOR)
Jula et al., 2018	39	135	174	57	170	227	0.861598	-0.148966	0.237644	0.0564746
Abamecha and Awel, 2016	121	15	136	77	19	96	1.99048	0.688374	0.3749	0.14055
Agmas et al., 2015	65	6	71	115	77	192	7.25362	1.9815	0.451369	0.203734
Educational level	Illiterate			Literate
Author	Cases	ExposedND	TotalE	CasesNE	Nex-ND	TotalNE	OR	logOR	SElogOR	Var(logOR)
Biyansa et al., 2019	108	48	156	177	68	245	0.864407	-0.145712	0.224607	0.0504482
Teweldemedhin et al., 2019	21	26	47	107	206	313	1.555	0.441473	0.316671	0.100281
Jula et al., 2018	14	68	82	79	229	308	0.596798	-0.516176	0.321185	0.103159
Negero et al., 2017	34	12	46	125	39	164	0.884	-0.123298	0.382604	0.146386
Negussie et al., 2017	69	121	190	36	75	111	1.18802	0.172285	0.252722	0.0638683
Yohanes et al., 2017	34	13	47	150	35	185	0.610256	-0.493876	0.376262	0.141573
Abamecha and Awel, 2016	48	5	53	150	29	179	1.856	0.618424	0.511843	0.261983
Agmas et al., 2015	24	2	26	156	81	237	6.23077	1.8295	0.748614	0.560423
Gelaye et al., 2015	23	1	24	223	41	264	4.2287	1.44189	1.03554	1.07235
Awoke et al., 2015	11	32	43	60	281	341	1.6099	0.476169	0.377339	0.142384
Endris et al., 2014	113	15	128	228	29	257	0.958187	-0.0427122	0.338208	0.114385
Zemene et al., 2012	38	11	49	130	22	152	0.584615	-0.536801	0.412761	0.170372
	Farming/gard. Activity (N,P)		Yes			No
Author	Cases	ExposedND	TotalE	CasesNE	Nex-ND	TotalNE	OR	logOR	SElogOR	Var(logOR)
Negussie et al., 2017	36	90	126	69	106	175	0.614493	-0.486958	0.25063	0.0628156
Yohanes et al., 2017	32	8	40	152	40	192	1.05263	0.0512933	0.433392	0.187829
History of abortion/miscarriage (N,P)	Yes			No
Author	Cases	ExposedND	TotalE	CasesNE	Nex-ND	TotalNE	OR	logOR	SElogOR	Var(logOR)
Biyansa et al., 2019	58	19	77	226	98	324	1.32371	0.280437	0.290692	0.0845018
Teweldemedhin et al., 2019	38	65	103	90	167	257	1.08479	0.081383	0.242486	0.0587995
Negero et al., 2017	31	3	34	128	48	176	3.875	1.35455	0.627883	0.394237
Negussie et al., 2017	1	3	4	104	193	297	0.61859	-0.480313	1.16109	1.34813
Gelaye et al., 2015	62	9	71	184	33	217	1.23551	0.211482	0.403705	0.162978
Awoke et al., 2015	29	66	95	42	247	289	2.58405	0.94936	0.278375	0.0774924
HIV status (N,P)	Yes			No
Author	Cases	ExposedND	TotalE	CasesNE	Nex-ND	TotalNE	OR	logOR	SElogOR	Var(logOR)
Ahmed et al., 2017	37	4	41	132	19	151	1.33144	0.286261	0.580719	0.337234
Negero et al., 2017	11	2	13	148	49	197	1.82095	0.599356	0.786177	0.618074
Negussie et al., 2017	3	4	7	97	187	284	1.44588	0.368716	0.773945	0.59899
Gelaye et al., 2015	19	3	22	227	39	266	1.08811	0.0844383	0.644989	0.416011
Endris et al., 2014	38	5	43	303	39	342	0.978218	-0.0220229	0.50523	0.255257
Number of Pregnancy (N,P)	More than one			One
Author	Cases	ExposedND	TotalE	CasesNE	Nex-ND	TotalNE	OR	logOR	SElogOR	Var(logOR)
Biyansa et al., 2019	186	80	266	98	37	135	0.877806	-0.13033	0.23475	0.0551075
Ahmed et al., 2017	116	9	125	53	14	67	3.40461	1.22513	0.458288	0.210028
Negero et al., 2017	103	23	126	56	28	84	2.23913	0.806088	0.326739	0.106758
Negussie et al., 2017	62	116	178	43	80	123	0.994387	-0.00562929	0.245979	0.0605055
Yohanes et al., 2017	117	30	147	67	18	85	1.04776	0.0466557	0.335203	0.112361
Abamecha and Awel, 2016	121	24	145	77	10	87	0.654762	-0.423484	0.403631	0.162918
Awoke et al., 2015	48	169	217	23	144	167	1.77824	0.575621	0.277801	0.0771732
Presence of cat/cat ownership (N,P)	Yes			No
Author	Cases	ExposedND	TotalE	CasesNE	Nex-ND	TotalNE	OR	logOR	SElogOR	Var(logOR)
Biyansa et al., 2019	130	59	189	154	58	212	0.829848	-0.186513	0.219946	0.0483763
Teweldemedhin et al., 2019	86	88	174	42	144	186	3.35065	1.20915	0.231831	0.0537455
Ahmed et al., 2017	68	4	72	101	19	120	3.19802	1.16253	0.572048	0.327238
Negero et al., 2017	89	13	102	70	38	108	3.71648	1.31278	0.358832	0.128761
Negussie et al., 2017	18	57	75	87	139	226	0.504537	-0.684114	0.302965	0.0917879
Yohanes et al., 2017	29	4	33	155	44	199	2.05806	0.721766	0.560055	0.313662
Abamecha and Awel, 2016	56	7	63	142	27	169	1.52113	0.419451	0.452541	0.204794
Agmas et al., 2015	102	16	118	78	67	145	5.47596	1.70037	0.316307	0.10005
Gelaye et al., 2015	50	5	55	196	37	233	1.88776	0.635388	0.502125	0.252129
Awoke et al., 2015	38	88	126	33	225	258	2.94421	1.07984	0.269122	0.0724269
Endris et al., 2014	123	4	127	218	40	258	5.6422	1.73027	0.536393	0.287717
Zemene et al., 2012	56	3	59	112	30	142	5	1.60944	0.627258	0.393452
Presence of pet animals/ dogs (N,P)	Yes			No
Author	Cases	ExposedND	TotalE	CasesNE	Nex-ND	TotalNE	OR	logOR	SElogOR	Var(logOR)
Biyansa et al., 2019	120	52	172	164	65	229	0.914634	-0.0892311	0.221464	0.0490463
Yohanes et al., 2017	55	7	62	129	41	170	2.49723	0.915183	0.439524	0.193181
Endris et al., 2014	109	10	119	232	34	266	1.59741	0.468386	0.378016	0.142896
Knowledge of toxoplasmosis (N,P)	Yes			No
Author	Cases	ExposedND	TotalE	CasesNE	Nex-ND	TotalNE	OR	logOR	SElogOR	Var(logOR)
Jula et al., 2018	0	11	11	95	289	384	0.131801	-2.02647	1.44944	2.10088
Ahmed et al., 2017	2	2	4	167	21	188	0.125749	-2.07347	1.02645	1.05361
Religion	Christian			Muslim
Author	Cases	ExposedND	TotalE	CasesNE	Nex-ND	TotalNE	OR	logOR	SElogOR	Var(logOR)
Ahmed et al., 2017	139	19	158	30	4	34	0.975439	-0.0248681	0.585798	0.343159
Negussie et al., 2017	13	26	39	92	170	262	0.923913	-0.0791373	0.363506	0.132137
Endris et al., 2014	311	39	350	30	5	35	1.32906	0.284472	0.512045	0.26219
Residence (N,P)	Rural			Urban
Author	Cases	ExposedND	TotalE	CasesNE	Nex-ND	TotalNE	OR	logOR	SElogOR	Var(logOR)
Biyansa et al., 2019	122	56	178	162	61	223	0.820326	-0.198053	0.2205	0.0486201
Teweldemedhin et al., 2019	69	57	126	59	175	234	3.59054	1.2783	0.23388	0.0547001
Jula et al., 2018	77	250	327	19	55	74	0.891579	-0.114761	0.296311	0.0878004
Negero et al., 2017	67	12	79	92	39	131	2.36685	0.861559	0.367109	0.134769
Negussie et al., 2017	6	8	14	99	188	287	1.42424	0.35364	0.554154	0.307087
Yohanes et al., 2017	15	3	18	169	45	214	1.33136	0.286202	0.654324	0.428139
Abamecha and Awel, 2016	63	14	77	135	20	155	0.666667	-0.405465	0.380406	0.144709
Agmas et al., 2015	43	8	51	137	75	212	2.94252	1.07927	0.41096	0.168888
Awoke et al., 2015	12	32	44	59	251	310	1.59534	0.467086	0.368126	0.135517
Endris et al., 2014	98	11	109	243	33	276	1.20988	0.190518	0.368146	0.135531
Source of drinking water(unsafe/safe) (N,P)
	Unsafe			Safe
Author	Cases	ExposedND	TotalE	CasesNE	Nex-ND	TotalNE	OR	logOR	SElogOR	Var(logOR)
Biyansa et al., 2019	67	25	92	217	92	309	1.13622	0.127708	0.265336	0.0704032
Teweldemedhin et al., 2019	14	9	23	114	223	337	3.04288	1.11281	0.442488	0.195796
Jula et al., 2018	75	213	288	20	92	112	1.61972	0.482252	0.280887	0.0788977
Negero et al., 2017	132	34	166	27	17	44	2.44444	0.893818	0.364483	0.132848
Yohanes et al., 2017	8	2	10	176	46	222	1.04545	0.0444518	0.807726	0.652421
Agmas et al., 2015	40	12	52	140	71	211	1.69048	0.52501	0.359945	0.129561
Awoke et al., 2015	7	14	21	64	299	363	2.33594	0.848413	0.482965	0.233255
Endris et al., 2014	43	6	49	298	38	336	0.91387	-0.0900667	0.468609	0.219594
Zemene et al., 2012	20	5	25	148	28	176	0.756757	-0.278713	0.540806	0.292471
Age (≥35) vs (15-34)	Age(≥ 35)			Age(15-34)
Author	Cases	ExposedND	TotalE	Necases	NENCases	TotalNE	OR	logOR	SElogOR	Var(logOR)
Teweldemedhin et al., 2019	50	15	65	78	217	295	9.2735	2.22716	0.322638	0.104095
Jula et al., 2018	6	10	16	90	290	380	1.93333	0.659246	0.530308	0.281226
Ahmed et al., 2017	14	2	16	155	21	176	0.948387	-0.0529925	0.790885	0.625499
Negero et al., 2017	65	12	77	94	39	133	2.24734	0.809747	0.36742	0.134997
Yohanes et al., 2017	10	1	11	174	47	221	2.70115	0.993677	1.06161	1.12702
Agmas et al., 2015	44	7	51	136	76	212	3.51261	1.25636	0.431388	0.186095
Gelaye et al., 2015	26	2	28	220	40	260	2.36364	0.860201	0.753662	0.568007
Awoke et al., 2015	11	22	33	60	291	351	2.425	0.885832	0.395559	0.156467
	Gestational period (N,P)
	1st Trimister			2nd Trimister
Author	Cases	ExposedND	TotalE	CasesNE	Nex-ND	TotalNE	OR	logOR	SElogOR	Var(logOR)
Biyansa et al., 2019	61	23	84	117	52	169	1.17874	0.164449	0.296057	0.0876495
Teweldemedhin et al., 2019	41	73	114	42	88	130	1.17678	0.16278	0.27067	0.073262
Jula et al., 2018	19	56	75	42	116	158	0.937075	-0.0649921	0.32081	0.102919
Ahmed et al., 2017	23	13	36	62	2	64	0.057072	-2.86344	0.797829	0.63653
Negero et al., 2017	20	7	27	62	18	80	0.829493	-0.186941	0.514336	0.264542
Negussie et al., 2017	31	81	112	43	71	114	0.631927	-0.458982	0.286259	0.0819441
Yohanes et al., 2017	32	7	39	98	26	124	1.21283	0.192955	0.471988	0.222773
Abamecha and Awel, 2016	56	6	62	100	18	118	1.68	0.518794	0.500079	0.250079
Gelaye et al., 2015	14	4	18	52	7	59	0.471154	-0.752571	0.695353	0.483516
Awoke et al., 2015	7	32	39	28	108	136	0.84375	-0.169899	0.468061	0.219081
Endris et al., 2014	14	6	20	228	26	254	0.266082	-1.32395	0.53004	0.280943
Zemene et al., 2012	23	6	29	86	18	104	0.802326	-0.220241	0.52662	0.277328
	1st Trimister			3nd Trimister
Author	Cases	ExposedND	TotalE	CasesNE	Nex-ND	TotalNE	OR	logOR	SElogOR	Var(logOR)
Biyansa et al., 2019	61	23	84	106	42	148	1.05086	0.0496102	0.305148	0.0931152
Teweldemedhin et al., 2019	41	73	114	45	71	116	0.886149	-0.12087	0.272756	0.0743956
Jula et al., 2018	19	56	75	35	133	168	1.28929	0.254088	0.326464	0.106579
Ahmed et al., 2017	23	13	36	84	8	92	0.168498	-1.78083	0.507253	0.257306
Negero et al., 2017	20	7	27	77	26	103	0.96475	-0.0358868	0.494273	0.244306
Negussie et al., 2017	31	81	112	31	44	75	0.54321	-0.61026	0.315577	0.0995891
Yohanes et al., 2017	32	7	39	54	15	69	1.26984	0.238892	0.509208	0.259292
Abamecha and Awel, 2016	56	6	62	42	10	52	2.22222	0.798508	0.555278	0.308333
Gelaye et al., 2015	14	4	18	180	31	211	0.602778	-0.506207	0.599368	0.359242
Awoke et al., 2015	7	32	39	36	173	209	1.05122	0.0499469	0.455703	0.207665
Endris et al., 2014	14	6	20	99	12	111	0.282828	-1.26292	0.575786	0.33153
Zemene et al., 2012	23	6	29	59	9	68	0.584746	-0.536578	0.581554	0.338205
	2nd Trimister			3nd Trimister
Author	Cases	ExposedND	TotalE	CasesNE	Nex-ND	TotalNE	OR	logOR	SElogOR	Var(logOR)
Biyansa et al., 2019	117	52	169	106	42	148	0.891509	-0.114839	0.247025	0.0610213
Teweldemedhin et al., 2019	42	88	130	45	71	116	0.75303	-0.28365	0.267357	0.0714799
Jula et al., 2018	42	116	158	35	133	168	1.37586	0.31908	0.261764	0.0685204
Ahmed et al., 2017	62	2	64	84	8	92	2.95238	1.08261	0.808105	0.653034
Negero et al., 2017	62	18	80	77	26	103	1.16306	0.151054	0.350903	0.123133
Negussie et al., 2017	43	71	114	31	44	75	0.859609	-0.151277	0.303851	0.0923257
Yohanes et al., 2017	98	26	124	54	15	69	1.04701	0.0459371	0.365856	0.133851
Abamecha and Awel, 2016	100	18	118	42	10	52	1.32275	0.279714	0.435161	0.189365
Gelaye et al., 2015	52	7	59	180	31	211	1.27937	0.246364	0.447103	0.199902
Awoke et al., 2015	28	108	136	36	173	209	1.24588	0.219846	0.280235	0.0785317
Endris et al., 2014	228	26	254	99	12	111	1.06294	0.0610359	0.369164	0.136282
Zemene et al., 2012	86	18	104	59	9	68	0.728814	-0.316337	0.441864	0.195244
Occupation (being housewife vs other activities engaged)	Housewife			Other activities
Author	Cases	ExposedND	TotalE	CasesNE	Nex-ND	TotalNE	OR	logOR	SElogOR	Var(logOR)
Biyansa et al., 2019	94	35	129	190	82	272	1.1591	0.147642	0.23805	0.056668
Teweldemedhin et al., 2019	73	70	143	55	162	217	3.07169	1.12223	0.228777	0.052339
Jula et al., 2018	90	273	363	5	18	23	1.18681	0.171272	0.519932	0.27033
Ahmed et al., 2017	71	8	79	98	15	113	1.35842	0.306321	0.46471	0.215955
Negero et al., 2017	119	37	156	40	14	54	1.12568	0.118383	0.363124	0.131859
Negussie et al., 2017	96	174	270	9	22	31	1.34866	0.299111	0.415607	0.172729
Yohanes et al., 2017	115	25	140	69	23	92	1.53333	0.427444	0.326599	0.106667
Abamecha and Awel, 2016	129	20	149	69	14	83	1.3087	0.269031	0.379043	0.143673
Agmas et al., 2015	146	43	189	34	40	74	3.99453	1.38493	0.290718	0.0845169
Gelaye et al., 2015	129	23	152	117	19	136	0.910814	-0.0934168	0.335274	0.112409

## Sheet: Risk factors for HIV 
Participants of the studies are: HIV/AIDS infected individuals
	Raw meat			Not raw meat
Author	Cases	Exposed-ND	Total	Cases	Nexposed-ND	Total	OR	LogOR	SElogOR	Var(logOR)
Zeleke and Melsew, 2017	66	1	67	189	14	203	4.88889	1.58697	1.04493	1.09187
Tegegne et al., 2016	74	8	82	35	18	53	4.75714	1.55965	0.471848	0.22264
Yohanes et al., 2014	125	9	134	25	11	36	6.11111	1.81011	0.50002	0.25002
Walle et al., 2013	78	8	86	12	5	17	4.0625	1.4018	0.648964	0.421154
Muluye et al., 2013	40	12	52	90	28	118	1.03704	0.0363676	0.393902	0.155159
Aleme et al., 2013	77	6	83	64	3	67	0.601562	-0.508225	0.727057	0.528612
Fewiza, 2016	54	5	59	100	15	115	1.62	0.482426	0.543309	0.295185
	Blood transfusion (N,P)
	Received			Not received
Author	Cases	Exposed-ND	Total	Cases	Nexposed-ND	Total	OR	LogOR	SElogOR	Var(logOR)
Zeleke and Melsew, 2017	19	1	20	236	14	250	1.12712	0.119665	1.06221	1.1283
Yohanes et al., 2014	10	1	11	140	19	159	1.35714	0.305382	1.07693	1.15977
Walle et al., 2013	2	1	3	88	12	100	0.272727	-1.29928	1.26281	1.5947
Fewiza, 2016	34	4	38	120	16	136	1.13333	0.125163	0.591815	0.350245
Habit of raw veg. con (N,P)	Raw vegetable			Not raw vegetable
Author	Cases	Exposed-ND	Total	Cases	Nexposed-ND	Total	OR	LogOR	SElogOR	Var(logOR)
Zeleke and Melsew, 2017	113	7	120	142	8	150	0.909457	-0.0949078	0.532681	0.283749
Tegegne et al., 2016	56	13	69	53	13	66	1.0566	0.0550598	0.436545	0.190571
Yohanes et al., 2014	80	10	90	70	10	80	1.14286	0.133531	0.47622	0.226786
Walle et al., 2013	44	6	50	46	7	53	1.11594	0.109699	0.594971	0.35399
Aleme et al., 2013	99	3	102	42	6	48	4.71429	1.5506	0.730692	0.533911
Fewiza, 2016	126	18	144	28	2	30	0.5	-0.693147	0.774084	0.599206
Contact with cat (N,P)
	Yes			No
Author	Cases	Exposed-ND	Total	Cases	Nexposed-ND	Total	OR	LogOR	SElogOR	Var(logOR)
Zeleke and Melsew, 2017	25	2	27	230	13	243	0.706522	-0.347401	0.788207	0.621271
Walle et al., 2013	66	6	72	24	7	31	3.20833	1.16575	0.605262	0.366342
Muluye et al., 2013	35	10	45	95	30	125	1.10526	0.100083	0.415248	0.172431
Educational level (N,P)	Illiterate			Literate
Author	Cases	Exposed-ND	Total	Cases	Nexposed-ND	Total	OR	LogOR	SElogOR	Var(logOR)
Zeleke and Melsew, 2017	64	3	67	191	12	203	1.34031	0.292904	0.661458	0.437527
Tegegne et al., 2016	34	5	39	75	21	96	1.904	0.643957	0.538854	0.290364
Yohanes et al., 2014	36	7	43	114	13	127	0.586466	-0.53364	0.50629	0.25633
Walle et al., 2013	26	6	32	64	7	71	0.473958	-0.746636	0.603001	0.36361
Muluye et al., 2013	41	9	50	89	31	120	1.58677	0.461698	0.423078	0.178995
Aleme et al., 2013	27	2	29	114	7	121	0.828947	-0.187599	0.829859	0.688666
Knowledge of toxoplasmosis (N,P)	Yes			No
Author	Cases	Exposed-ND	Total	Cases	Nexposed-ND	Total	OR	LogOR	SElogOR	Var(logOR)
Tegegne et al., 2016	43	3	46	66	23	89	4.99495	1.60843	0.644375	0.415219
Aleme et al., 2013	16	5	21	125	4	129	0.1024	-2.27887	0.721457	0.5205
Marital status: N(P)	Single			Maried
Author	Cases	Exposed-ND	Total	Cases	Nexposed-ND	Total	OR	LogOR	SElogOR	Var(logOR)
Yohanes et al., 2014	71	9	80	79	11	90	1.09845	0.0939027	0.478292	0.228763
Muluye et al., 2013	75	21	96	55	19	74	1.23377	0.210071	0.362996	0.131766
Aleme et al., 2013	23	1	24	118	8	126	1.55932	0.444251	1.08487	1.17695
Presence of cat/cat ownership (N,P)
Author	Cases	Exposed-ND	Total	Cases	Nexposed-ND	Total	OR	LogOR	SElogOR	Var(logOR)
Tegegne et al., 2016	58	7	65	19	51	70	22.2406	3.10192	0.482014	0.232338
Yohanes et al., 2014	43	3	46	107	17	124	2.27726	0.822972	0.651735	0.424758
Aleme et al., 2013	57	4	61	84	3	87	0.508929	-0.675448	0.782804	0.612782
Fewiza, 2016	118	11	129	36	9	45	2.68182	0.986495	0.488132	0.238273
Religion type (N,P)	Christian			Muslim
Author	Cases	Exposed-ND	Total	Cases	Nexposed-ND	Total	OR	LogOR	SElogOR	Var(logOR)
Tegegne et al., 2016	40	12	52	69	14	83	0.676329	-0.391076	0.440743	0.194255
Muluye et al., 2013	117	37	154	13	3	16	0.72973	-0.315081	0.667705	0.44583
Aleme et al., 2013	135	9	144	6	0	6	1.09717	0.0927305	1.50549	2.26649
Residence (N,P)	Urban			Rural
Author	Cases	Exposed-ND	Total	Cases	Nexposed-ND	Total	OR	LogOR	SElogOR	Var(logOR)
Tegegne et al., 2016	44	15	59	65	11	76	0.49641	-0.700353	0.442366	0.195688
Yohanes et al., 2014	129	18	147	21	2	23	0.68254	-0.381935	0.781618	0.610927
Walle et al., 2013	83	13	96	7	0	7	0.412346	-0.885893	1.48976	2.21938
Muluye et al., 2013	119	36	155	11	4	15	1.20202	0.184004	0.614077	0.37709
Fewiza, 2016	144	19	163	10	1	11	0.757895	-0.277211	1.07684	1.15958
Sex: N(P)	Female			Male
Author	Cases	Exposed-ND	Total	Cases	Nexposed-ND	Total	OR	LogOR	SElogOR	Var(logOR)
Tegegne et al., 2016	69	7	76	40	19	59	4.68214	1.54376	0.484749	0.234981
Yohanes et al., 2014	97	12	109	53	8	61	1.22013	0.198954	0.487351	0.237511
Walle et al., 2013	51	9	60	39	4	43	0.581197	-0.542666	0.637464	0.40636
Muluye et al., 2013	71	25	96	59	15	74	0.722034	-0.325683	0.37108	0.1377
Aleme et al., 2013	100	8	108	41	1	42	0.304878	-1.18784	1.07675	1.15939
Fewiza, 2016	68	7	75	86	13	99	1.46844	0.3842	0.496099	0.246114
Source of drinking water(safe/safe) (N,P)	Unsafe			Safe
Author	Cases	Exposed-ND	Total	Cases	Nexposed-ND	Total	OR	LogOR	SElogOR	Var(logOR)
Zeleke and Melsew, 2017	69	3	72	186	12	198	1.48387	0.394654	0.660709	0.436536
Yohanes et al., 2014	13	4	17	137	16	153	0.379562	-0.968737	0.629859	0.396722
Muluye et al., 2013	7	2	9	123	38	161	1.0813	0.0781648	0.822984	0.677303
Age of participants	Age: ≥ 25			Age: < 25
Author	Cases	Exposed-ND	Total	NCases	ND	NTotal	OR	LogOR	SElogOR	Var(logOR)
Tegegne et al., 2016	93	26	119	12	4	16	1.19231	0.175891	0.618504	0.382548
Yohanes et al., 2014	139	13	152	11	7	18	6.8042	1.91754	0.563812	0.317884

## Sheet: IgG-P
Author	Pub.Year	Stud.Year	Geo.L	Region	Study Des	Sampling M	Participants	Diag. test	Setting	Samplesize1	Sample size	IgG	IgGPi	SE(IgGPi)	Var(IgGPi)	LCI(IgGPi)	LCI(IgGPi)	Odds(IgGPi)	logit(IgGpi)	SElogitIgGpi	Var(logitIgGpi)	LCI(LogitIgGPi)	UCI(LogitIgGPi)
Biyansa et al., 2019	2019	2019	1	1	CS	1	PW	1	1	1	401	284	0.708229	0.0227005	0.000515313	0.663736	0.752722	2.42735	0.8868	0.109855	0.0120681	0.671484	1.10212
Teweldemedhin et al., 2019	2019	2018	2	2	CS	2	PW	2	1	1	360	117	0.325	0.0246855	0.000609375	0.276616	0.373384	0.481481	-0.730888	0.112527	0.0126622	-0.95144	-0.510335
Jula et al., 2018	2018	2015	3	3	CS	2	PW	3	2	1	401	96	0.239401	0.0213093	0.000454086	0.197635	0.281168	0.314754	-1.15596	0.117027	0.0136954	-1.38534	-0.92659
Ahmed et al., 2017	2017	2012	4	4	CS	1	PW	2	2	2	192	169	0.880208	0.0234345	0.000549175	0.834277	0.92614	7.34783	1.9944	0.222251	0.0493954	1.55879	2.43002
Negero et al., 2017	2017	2016	5	5	CS	1	PW	1	2	2	210	159	0.757143	0.0295907	0.000875607	0.699145	0.815141	3.11765	1.13708	0.160926	0.0258972	0.821664	1.45249
Negussie et al., 2017	2017	2014	6	6	CS	3	PW	1	1	1	301	201	0.667774	0.0271487	0.000737049	0.614563	0.720985	2.01	0.698135	0.122373	0.0149751	0.458284	0.937986
Yohanes et al., 2017	2017	2015	3	5	CS	1	PW	2	2	2	232	175	0.75431	0.0282634	0.00079882	0.698914	0.809707	3.07018	1.12173	0.152506	0.0232581	0.822823	1.42065
Abamecha and Awel, 2016	2016	2015	5	5	CS	1	PW	2	2	2	232	191	0.823276	0.0250424	0.000627124	0.774193	0.872359	4.65854	1.5387	0.172122	0.0296258	1.20134	1.87606
Agmas et al., 2015	2015	2013	1	1	CS	1	PW	1	4	2	263	180	0.684411	0.0286577	0.000821265	0.628242	0.74058	2.16867	0.774116	0.132679	0.0176037	0.514065	1.03417
Gelaye et al., 2015	2015	2010	4	4	CS	3	PW	1	2	2	288	246	0.854167	0.0207971	0.000432521	0.813404	0.894929	5.85714	1.76766	0.166957	0.0278746	1.44043	2.0949
Awoke et al., 2015	2015	2013	1	1	CS	2	PW	1	2	1	384	71	0.184896	0.0198109	0.000392472	0.146066	0.223725	0.226837	-1.48352	0.131451	0.0172794	-1.74117	-1.22588
Endris et al., 2014	2014	2011	1	1	CS	3	PW	1	2	1	385	341	0.885714	0.0162148	0.000262921	0.853933	0.917495	7.75	2.04769	0.160187	0.0256598	1.73373	2.36166
Zemene et al., 2012	2012	2011	5	3	CS	1	PW	2	3	2	201	163	0.810945	0.027618	0.000762751	0.756814	0.865076	4.28947	1.45616	0.180141	0.0324508	1.10309	1.80924
Hailu et al., 2014	2014	2012	7	7	CS	2	PW	2	4	2	293	247	0.843003	0.0212533	0.000451702	0.801347	0.88466	5.36957	1.68075	0.160586	0.0257877	1.366	1.99549
Gebremedihn et al., 2013	2013	2011	4	7	CS	2	PW	2	1	2	213	176	0.826291	0.025959	0.000673869	0.775411	0.877171	4.75676	1.55957	0.180856	0.0327088	1.20509	1.91404

## Sheet: IgM-P
Author	Pub.Year	Stud.Year	Geo.L	Region	Study Des	Sampling M	Participants	Diag. test	Setting	Samplesize1	Sample size	IgM	IgMPi	SE(IgMPi)	Var(IgMPi)	LCI(IgMPi)	UCI(IgMPi)	Odds(IgMPi)	logit(IgMpi)	SElogitIgMpi	Var(logitIgMpi)	LCI(LogitIgMPi)	UCI(LogitIgMPi)
Teweldemedhin et al., 2019	2019	2018	2	2	CS	2	PW	2	1	1	360	11	0.0305556	0.009071	8.22831e-05	0.0127764	0.0483347	0.0315186	-3.45718	0.306226	0.0937744	-4.05738	-2.85697
Yohanes et al., 2017	2017	2015	3	5	CS	1	PW	2	2	2	232	9	0.0387931	0.0126777	0.000160725	0.0139447	0.0636415	0.0403587	-3.20995	0.339993	0.115595	-3.87633	-2.54356
Abamecha and Awel, 2016	2016	2015	5	5	CS	1	PW	2	2	2	232	7	0.0301724	0.0112307	0.000126129	0.00816017	0.0521847	0.0311111	-3.47019	0.383799	0.147302	-4.22244	-2.71794
Zemene et al., 2012	2012	2011	5	3	CS	1	PW	2	3	2	201	5	0.0248756	0.0109855	0.000120681	0.00334409	0.0464072	0.0255102	-3.66868	0.452882	0.205102	-4.55633	-2.78103
Hailu et al., 2014	2014	2012	7	7	CS	2	PW	2	4	2	293	9	0.0307167	0.0100804	0.000101615	0.0109591	0.0504744	0.0316901	-3.45175	0.338574	0.114632	-4.11535	-2.78814
Gebremedihn et al., 2013	2013	2011	4	7	CS	2	PW	2	1	2	213	8	0.0375587	0.0130272	0.000169709	0.0120253	0.0630921	0.0390244	-3.24357	0.360386	0.129878	-3.94992	-2.53721

## Sheet: IgG-H
Author	Pub.Year	Stud.Year	Geo.L	Region	Study Des	Sampling M	Participants	Diag. test	Setting	Sample size	IgG	IgGPi	SE(IgGPi)	Var(IgGPi)	LCI(IgGPi)	LCI(IgGPi)	Odds(IgGPi)	logit(IgGpi)	SElogitIgGpi	Var(logitIgGpi)	LCI(LogitIgGPi)	UCI(LogitIgGPi)
Zeleke and Melsew, 2017	2017	2015	5	5	CS	1	HIV	2	2	270	255	0.944444	0.0139402	0.00019433	0.917122	0.971767	17	2.83321	0.265684	0.0705882	2.31247	3.35395
Tegegne et al., 2016	2016	2015	5	3	CS	3	HIV	1	4	135	109	0.807407	0.033939	0.00115186	0.740887	0.873928	4.19231	1.43325	0.218256	0.0476359	1.00547	1.86103
Yesuf and Melese	2015	2014	5	3	CS	1	HIV		2	120	72	0.6	0.0447214	0.002	0.512346	0.687654	1.5	0.405465	0.186339	0.0347222	0.0402407	0.77069
Hailu et al., 2014	2014	2012	7	7	CS	2	HIV	2	4	190	172	0.905263	0.0212457	0.000451378	0.863622	0.946905	9.55556	2.25712	0.247729	0.0613695	1.77157	2.74267
Yohanes et al., 2014	2014	2013	3	5	CS	2	HIV	2	2	170	150	0.882353	0.0247108	0.000610625	0.83392	0.930786	7.5	2.0149	0.238048	0.0566667	1.54833	2.48148
Walle et al., 2013	2013	2011	1	1	CS	3	HIV	2	2	103	90	0.873786	0.0327218	0.00107072	0.809652	0.937921	6.92308	1.93486	0.296706	0.0880342	1.35332	2.5164
Muluye et al., 2013	2013	2012	2	1	CS	1	HIV	1	2	170	130	0.764706	0.0325333	0.00105842	0.700941	0.828471	3.25	1.17865	0.18081	0.0326923	0.824267	1.53304
Aleme et al., 2013	2013	2011	4	4	CS	2	HIV	2	2	150	141	0.94	0.0193907	0.000376	0.901994	0.978006	15.6667	2.75154	0.343807	0.118203	2.07767	3.4254
Shimelis et al., 2009	2009	2007	4	4	CS	1	HIV	2	2	165	154	0.933333	0.0194192	0.000377104	0.895272	0.971395	14	2.63906	0.312094	0.0974026	2.02735	3.25076
Fewiza, 2016	2016	2016	4	4	CS	3	HIV	2	2	174	99	0.568966	0.0375426	0.00140945	0.495382	0.642549	1.32	0.277632	0.153083	0.0234343	-0.0224105	0.577674

## Sheet: IgM-H
Author	Pub.Year	Stud.Year	Geo.L	Region	Study Des	Sampling M	Participants	Diag. test	Setting	Sample size	IgM	IgMPi	SE(IgMPi)	Var(IgMPi)	LCI(IgMPi)	UCI(IgMPi)	Odds(IgMPi)	logit(IgMpi)	SElogitIgMpi	Var(logitIgMpi)	LCI(LogitIgMPi)	UCI(LogitIgMPi)
Zeleke and Melsew, 2017	2017	2015	5	5	CS	1	HIV	2	2	270	6	0.0222222	0.00897082	8.04755e-05	0.00463942	0.039805	0.0227273	-3.78419	0.412861	0.170455	-4.5934	-2.97498
Hailu et al., 2014	2014	2012	7	7	CS	2	HIV	2	4	190	6	0.0315789	0.0126869	0.000160956	0.0067127	0.0564452	0.0326087	-3.42318	0.414851	0.172101	-4.23628	-2.61007
Walle et al., 2013	2013	2011	1	1	CS	3	HIV	2	2	103	11	0.106796	0.0304323	0.000926123	0.0471489	0.166443	0.119565	-2.12389	0.319028	0.101779	-2.74919	-1.4986
Fewiza, 2016	2016	2016	4	4	CS	3	HIV	2	2	174	3	0.0172414	0.00986813	9.738e-05	-0.00210015	0.0365829	0.0175439	-4.04305	0.582393	0.339181	-5.18454	-2.90156
